# Supplementary material for: Injuries in professional male football players in Kosovo: a descriptive epidemiological study
Source: BMC Musculoskelet Disord. 2016 Aug 12;17:338. doi: 10.1186/s12891-016-1202-9 (PMC4983041; doi:10.1186/s12891-016-1202-9)
Supplement: Additional file 1: — Raw Data. (XLSX 23 kb) [file 12891_2016_1202_MOESM1_ESM.xlsx]

## Sheet: Raw Data
Player ID	Team ID	Dominant leg	Playing position	Autum season - Injured body part	Autumn season - Type of injury	Autumn season - Rest after injury 1-3 days	Autumn season - Rest after injury 4-7days	Autumn season - Rest after injury 8-28 days	Autumn season - Rest after injury >28 days	Autumn season - Injuries in training or match	Autumn season - Injuries caused by overuse or trauma	Autumn season - Exposure time training (min)	Autumn season - Exposure time match (min)	Spring season - Injured body part	Spring season - Type of injury	Spring season - Rest after injury 1-3 days	Spring season - Rest after injury 4-7days	Spring season - Rest after injury 8-28 days	Spring season - Rest after injury >28 days	Spring season - Injuries in training or match	Spring season - Injuries caused by overuse or trauma	Spring season - Exposure time training (min)	Spring season - Exposure time match (min)
1	1	1	7	6	9		1			2	1	8100	1445	6	1		1			2	2	6660	1464
2	1	1	4	13	8				1	2	2	6480	912	13	8			1		1	1	5040	846
3	1	1	5	14	7				1	1	1	6300	835	14	17			1		2	2	6300	1032
4	1	1	3	15	8			1		2	2	7560	979	15	14				1	2	1	5040	892
5	1	1	4									8640	895		13				1	1	2	4230	838
6	1	2	7	13	8		1			1	2	8100	1090	13	16			1		1	2	6570	1206
7	1	1	6	3	6			1		1	2	7290	743	3	11			1		2	2	6480	1019
8	1	1	7	10	5		1			2	1	8100	1036	10	14		1			2	1	7020	1312
9	1	1	1	14	5			1		1	1	6300	1208	14	13	1				2	2	7200	1364
10	1	1	2	14	5		1			1	1	8100	1252	14	7			1		2	2	5940	800
11	1	1	5	1	14	1				1	2	8280	687	1	6				1	1	1	4410	654
12	1	1	5	8	5			1		2	2	6480	444	8	15	1				2	2	6660	1018
13	1	1	3	16	6		1			2	2	8100	1085	16	14			1		1	1	5580	752
14	1	1	2	14	4				1	1	1	6390	745	14	4	1				2	2	6660	684
15	1	1	5	14	5			1		2	2	7560	815	14								7200	867
16	1	1	5	12	8	1				2	2	8100	820	12	14		1			2	1	6660	529
17	1	1	4	17	10	1				1	1	8370	677	17	9		1			1	2	7020	435
18	1	1	3	14	5			1		2	2	7560	505	14	15			1		2	2	6120	423
19	2	1	7	14	7			1		1	1	6660	1024	14	16			1		2	2	5580	1235
20	2	1	5	15	8		1			2	2	8100	1059	15	14		1			1	2	6660	1033
21	2	1	4	14	5			1		1	1	7110	1017	14	13		1			2	1	6660	1275
22	2	1	4	2	6		1			2	1	8100	1043	2	14				1	1	2	5760	668
23	2	1	3	13	8				1	2	2	5940	879	13	13				1	2	2	4500	770
24	2	1	1	14	5			1		1	2	7290	1208	14								7200	221
25	2	1	6	12	8		1			2	2	8100	1467	12	5		1			2	2	7020	1325
26	2	1	1									8640	281		14			1		2	1	6300	1266
27	2	1	3	3	2				1	2	2	6480	1076	3	10			1		1	2	5580	918
28	2	1	2	14	9		1			1	1	8100	1159	14	14		1			2	1	6660	1220
29	2	1	6	15	8			1		2	2	7560	1023	15	14			1		1	2	6210	986
30	2	2	6	17	6		1			1	2	8100	1172	17	15	1				1	2	7020	1025
31	2	2	3	13	6			1		2	2	7020	967	13								7200	1238
32	2	1	3	16	4				1	2	2	6480	758	16	15	1				2	2	6660	819
33	2	2	6	7	11	1				1	2	8190	858	7	3		1			1	2	6660	823
34	2	1	6	14	5		1			1	1	8100	674	14	17			1		2	2	5940	672
35	2	1	7	10	6			1		2	2	7560	785	10	13		1			2	1	6660	752
36	3	1	4									8640	1489		13			1		1	2	6030	1299
37	3	1	4	13	8		1			1	2	8100	1396	13	16			1		2	1	5940	1224
38	3	1	7	8	4				1	2	1	5940	1035	8	13	1				2	1	6660	1443
39	3	1	2	13	8			1		2	2	7020	1282	13	15		1			2	2	7020	1427
40	3	1	5	4	11	1				2	2	8100	1468	4	9				1	1	2	5130	1001
41	3	2	3	13	8	1				2	2	8100	1433	13	14			1		1	2	5310	1192
42	3	1	7	14	5			1		2	2	7020	1241	14	8		1			2	1	6660	1423
43	3	1	5	16	5			1		1	1	6840	1122	16	12		1			1	2	6660	1211
44	3	2	3	9	11		1			2	2	8100	1276	9	16	1				2	1	6660	1199
45	3	1	6	17	6		1			2	2	8100	1248	17	11			1		2	2	5760	1065
46	4	1	7	14	7			1		1	1	7470	1302	14	15		1			1	2	6660	1396
47	4	1	7	5	8		1			2	2	8100	1441	5	5		1			2	2	6660	1459
48	4	1	6	15	6			1		1	2	7200	1302	15	1		1			1	2	6660	1396
49	4	1	6	17	6		1			2	2	8100	1475	17	12			1		2	1	5760	1138
50	4	1	6	16	5			1		1	1	7025	1305	16	14			1		2	1	5580	1260
51	4	1	7	8	9		1			1	2	8100	1395	8	17				1	2	2	5220	1072
52	4	1	5	16	8		1			2	2	8100	1428	16	7	1				2	2	6660	1404
53	4	1	4									8640	1445		16		1			1	2	6660	1394
54	5	1	3	10	4				1	2	1	5940	761	10	12	1				2	2	6660	1418
55	5	1	7	7	9		1			2	2	8100	1276	7	13		1			2	2	7020	1425
56	5	1	7	16	5			1		1	1	6930	1023	16	15		1			2	2	6660	1128
57	5	1	7	9	6		1			2	2	8100	1269	9	9			1		1	2	6390	1293
58	5	1	5	13	11		1			1	2	8100	1088	13	14			1		2	2	6120	1308
59	5	1	4	14	5			1		2	1	7560	1139	14	13			1		1	1	6210	1085
60	5	1	2	6	4				1	2	2	6480	978	6	12		1			1	2	6660	871
61	5	1	2	15	8		1			1	2	8100	1209	15	17			1		2	2	6120	856
62	5	1	2	17	10	1				2	2	8100	1176	17	13				1	2	1	5760	1004
63	5	1	7	13	8	1				2	2	8100	1147	13	13			1		2	2	6120	883
64	5	1	3	16	5		1			2	2	8100	1223	16	14		1			2	1	6660	1159
65	5	1	1	14	5			1		2	2	7020	1209	14	13			1		2	1	6120	1298
66	5	1	6	12	8		1			1	2	8100	898	12	6			1		2	2	6120	924
67	5	1	2	14	5			1		1	2	7200	698	14	8				1	1	1	4950	391
68	5	1	5	14	5			1		2	1	7560	811	14	8			1		2	2	5580	907
69	6	1	1	13	8				1	1	2	4770	1297	13	14			1		1	1	5400	1297
70	6	1	6	6	5		1			2	1	6750	1132	6	9		1			2	2	5670	1276
71	6	1	4	15	8			1		1	2	5940	927	15	16	1				2	1	5670	1144
72	6	1	7	3	6		1			2	2	6750	1104	3	13		1			1	2	5670	1193
73	6	2	6	14	5		1			2	1	6750	1245	14	14			1		2	2	5490	928
74	6	1	3	9	2				1	1	2	4860	742	9	10			1		1	2	5400	939
75	6	1	2	11	11	1				2	2	6750	1244	11	12			1		1	2	5040	1016
76	6	1	2	2	8		1			1	2	6750	1016	2	16		1			2	2	5670	970
77	6	1	2	12	6		1			2	2	6750	1150	12	17		1			2	2	5670	1169
78	6	1	3	6	9			1		2	1	6300	1267	6	6			1		1	2	5130	852
79	6	1	7	17	6			1		2	2	6300	1032	17	12		1			2	1	5670	821
80	6	1	5	13	8			1		1	1	6210	965	13	14			1		2	1	5490	999
81	6	1	6	16	10	1				2	1	6750	795	16	4	1				1	2	5850	769
82	6	2	3	15	10		1			2	2	6750	769	15	15	1				2	2	5940	789
83	6	1	4	4	12			1		1	2	5760	307	4	12		1			2	2	5670	407
84	6	1	4	14	5		1			2	1	6750	343	14	13				1	2	2	3870	560
85	6	1	3	17	6		1			1	2	6750	791	17	14		1			2	2	5940	857
86	7	1	7	14	7			1		2	2	7020	969	14	13				1	2	2	5220	860
87	7	1	3	13	8			1		2	2	7560	1034	13	14			1		2	1	6120	1132
88	7	1	2	14	5		1			2	1	8100	858	14	17	1				1	2	6750	969
89	7	1	5	5	11	1				1	2	8280	943	5	13		1			1	2	6660	975
90	7	1	4	12	8			1		2	2	8100	871	12	17		1			2	2	7020	981
91	7	2	2	15	8		1			1	2	8100	995	15	14			1		2	1	6300	809
92	7	1	3	8	5			1		1	2	7380	734	8	12		1			1	2	6480	929
93	7	1	3	14	5		1			2	1	8100	1044	14								7200	1092
94	7	1	3	12	5		1			2	1	8100	888	12	15			1		2	2	6120	1122
95	7	2	2	16	5			1		2	1	7020	795	16	13				1	2	1	4500	777
96	7	1	5	9	8			1		2	2	7560	737	9	14			1		2	2	6480	670
97	7	1	2	14	9		1			1	1	8100	813	14	7		1			1	2	6930	318
98	7	1	2	6	5			1		2	2	7020	611	6	11		1			2	2	6660	845
99	7	1	7	3	2				1	1	2	5850	345	3	8			1		1	2	5940	931
100	7	1	7	12	11	1				2	2	8100	876	12	12	1				2	2	6660	868
101	7	1	4	16	4			1		2	1	7560	707	16	13			1		1	2	6390	305
102	7	1	5	13	8		1			1	2	8100	435	13	14	1				2	1	6660	932
103	7	1	1									8640	1488		16				1	2	2	5220	1091
104	7	2	2	13	8				1	2	2	5940	664	13								7200	91
105	7	2	7	15	10	1				2	1	8100	487	15	1		1			1	2	6660	85
106	7	1	4	5	6			1		1	2	7110	251	5	5	1				2	1	6660	66
107	8	1	6	17	6			1		2	2	5940	1018	17	9	1				2	2	6660	1328
108	8	1	7									8640	1486		14			1		1	2	5760	985
109	8	2	6	14	7			1		2	2	7020	1194	14	16			1		1	2	6210	1189
110	8	1	7	16	5		1			2	1	8100	1182	16	13	1				1	2	6930	1240
111	8	1	6	9	6			1		1	2	7470	1006	9	14		1			2	2	6660	1312
112	8	1	5	12	8			1		2	2	7020	1112	12	6			1		1	2	5580	706
113	8	1	4	14	5		1			1	2	8100	1287	14	15	1				2	2	7020	1347
114	8	1	2	7	12		1			2	2	8100	1241	7	14		1			2	1	6660	973
115	8	1	6									8640	1035		13		1			2	2	6660	1366
116	8	1	2	15	8			1		1	2	6930	867	15	14			1		2	2	5580	860
117	8	1	1	11	2			1		2	2	7560	1301	11	8			1		1	2	5490	1210
118	8	1	2	13	8			1		1	2	7020	1113	13	3	1				2	2	6660	1006
119	8	1	5	14	5		1			2	2	8100	543	14	17	1				2	2	6660	1318
120	8	1	5	12	6			1		1	2	7020	740	12	12			1		1	2	5940	806
121	8	1	4	16	5			1		2	1	7560	675	16	14			1		2	1	6300	371
122	9	1	5									8640	1491		15	1				1	2	7020	1390
123	9	1	7	13	8	1				2	2	8100	1352	13	5		1			2	2	6660	1365
124	9	1	7	14	7			1		2	2	7020	1228	14	14			1		2	2	6120	1248
125	10	1	7	6	4			1		1	1	6840	1210	6	10			1		2	1	6120	1262
126	10	1	2	3	6		1			2	2	8100	1456	3	15	1				1	2	6840	1391
127	10	1	4	12	8	1				1	2	8640	1489	12	2		1			2	2	6660	1417
128	10	1	7	8	5		1			2	1	8100	1413	8	13			1		2	2	5490	1176
129	11	1	2	13	8				1	2	2	4950	1000	13	13			1		2	1	4770	1110
130	11	1	3	10	5		1			2	1	6750	1107	10	14		1			2	2	5670	1344
131	11	1	2	16	5			1		1	2	6120	1028	16	13	1				1	1	5760	1308
132	11	1	5	5	8	1				2	2	6750	961	5	16			1		2	2	5040	757
133	11	1	2	14	5			1		2	2	6300	1005	14	14			1		1	2	5400	1300
134	11	1	6	17	10	1				1	1	6840	1029	17	17		1			2	2	5940	812
135	11	1	2	9	11	1				2	2	6750	1329	9	14		1			1	2	5670	972
136	11	1	5	14	4			1		2	1	5850	1095	14	12			1		2	2	5490	1331
137	11	1	7	16	5		1			1	1	6750	1168	16	13		1			2	1	5670	1352
138	11	1	6	13	8	1				2	2	6750	1131	13								6120	1176
139	11	1	5	15	8		1			2	2	6750	932	15	16		1			1	1	5670	862
140	11	2	7	14	5			1		1	2	5400	670	14	14			1		2	2	5490	1287
141	11	1	5	12	11	1				2	2	6750	912	12	15			1		2	2	5310	998
142	11	1	2	1	1		1			1	2	6750	393	1	16		1			2	2	5670	1045
143	11	1	2	16	5			1		2	1	5850	1082	16	13			1		1	1	4590	439
